# Supplementary material for: Perseverative Cognition in the Positive Valence Systems: An Experimental and Ecological Investigation
Source: Brain Sci. 2021 Apr 30;11(5):585. doi: 10.3390/brainsci11050585 (PMC8147166; doi:10.3390/brainsci11050585)
Supplement: Supplementary file 1 [file brainsci-11-00585-s001.zip]

Archive with 1 entries (1 files):
- brainsci-1204532-supplementary.pdf
